# Supplementary material for: Electrospinning Mo-Doped Carbon Nanofibers as an Anode to Simultaneously Boost Bioelectrocatalysis and Extracellular Electron Transfer in Microbial Fuel Cells
Source: Materials (Basel). 2023 Mar 21;16(6):2479. doi: 10.3390/ma16062479 (PMC10053816; doi:10.3390/ma16062479)
Supplement: Supplementary file 1 [file materials-16-02479-s001.zip]

Archive with 1 entries (1 files):
- materials-2250956-supplementary.pdf
